# Supplementary material for: Metalloproteomics Reveals Multi-Level Stress Response in Escherichia coli When Exposed to Arsenite
Source: Int J Mol Sci. 2024 Sep 2;25(17):9528. doi: 10.3390/ijms25179528 (PMC11394912; doi:10.3390/ijms25179528)
Supplement: Supplementary file 1 [file ijms-25-09528-s001.zip]

Archive with 6 entries (6 files):
- SuppFig_S1.tif
- SuppFig_S2.tif
- SuppFig_S3.tif
- SuppFig_S4.tif
- SuppFig_S5.tif
- Supplemental_date_tables_for_submission_v2.xlsx
